# Supplementary material for: Post Mortem Findings of Cetaceans Stranded Along the Campania Coast from 2016 to 2022
Source: Animals (Basel). 2025 Jun 19;15(12):1812. doi: 10.3390/ani15121812 (PMC12189110; doi:10.3390/ani15121812)
Supplement: Supplementary file 1 [file animals-15-01812-s001.zip]

Archive with 1 entries (1 files):
- animals-3591905-supplementary.pdf
